# Supplementary material for: Mesenchymal Stromal Cells Adapt to Chronic Tendon Disease Environment with an Initial Reduction in Matrix Remodeling
Source: Int J Mol Sci. 2021 Nov 26;22(23):12798. doi: 10.3390/ijms222312798 (PMC8657831; doi:10.3390/ijms222312798)
Supplement: Supplementary file 1 [file ijms-22-12798-s001.zip]

Archive with 1 entries (1 files):
- ijms-1466560-supplementary.pdf
